# Supplementary material for: The pattern of alternative splicing in lung adenocarcinoma shows novel events correlated with tumorigenesis and immune microenvironment
Source: BMC Pulm Med. 2021 Dec 6;21:400. doi: 10.1186/s12890-021-01776-0 (PMC8647402; doi:10.1186/s12890-021-01776-0)
Supplement: Supplementary file 4 — Additional file 4. File 2. DEAS events with low expression in the immune group. [file 12890_2021_1776_MOESM4_ESM.xlsx]

## Sheet: Supplement file 2
gene	conMean	treatMean	logFC	pValue	fdr
FGD3|86889|AP	0.298426	0.185019	-0.689696	2.46e-15	2.33e-13
P2RX5|38486|AT	0.19468	0.130032	-0.582241	9.61e-09	3.47e-07
RGS3|87291|AP	0.172479	0.120692	-0.515092	1.08e-05	0.00019058
NADK|226|AP	0.257511	0.163074	-0.659111	3.88e-15	3.59e-13
VAV1|47087|AP	0.198391	0.0876649	-1.17828	3.29e-18	4.49e-16
PRKACB|3584|AP	0.410822	0.265289	-0.630948	6.43e-11	3.31e-09
FNBP1|87890|ES	0.463267	0.293045	-0.660724	2e-23	5.17e-21
DPYSL2|83132|AP	0.235486	0.163283	-0.528262	6.34e-05	0.000853544
KCTD7|79884|ES	0.083851	0.0549412	-0.60994	4.91e-06	9.84e-05
FNBP1|87887|ES	0.352302	0.18141	-0.95756	3.17e-27	1.14e-24
CD7|44320|RI	0.122019	0.0720219	-0.760597	4.71e-05	0.000666776
ZFYVE21|29513|ES	0.0962702	0.0618537	-0.638231	5.67e-06	0.000112169
UBE2V1|59761|ES	0.127336	0.0871274	-0.547439	2.48e-05	0.000385462
ETHE1|50198|AT	0.109439	0.0718446	-0.607177	3.13e-05	0.0004757
AQP1|79157|AP	0.147634	0.0857595	-0.783659	1.5e-08	5.24e-07
CD44|15133|ES	0.303545	0.19236	-0.658103	8.22e-10	3.44e-08
CLN3|35708|AP	0.266552	0.16855	-0.661243	3.7e-13	2.61e-11
S100A16|7725|AP	0.0764489	0.0490678	-0.639721	0.000631403	0.00583656
LPXN|16009|AP	0.187592	0.0671091	-1.48302	6.89e-39	9.41e-36
PSAP|12067|AA	0.100925	0.0617426	-0.708945	8.14e-11	4.08e-09
ERBB2IP|72267|ES	0.129271	0.082945	-0.640172	1.71e-05	0.000284275
AMPD3|14347|AP	0.22142	0.128738	-0.78235	6.64e-15	5.97e-13
FAM65B|75537|AP	0.0936522	0.0363018	-1.36727	2.27e-11	1.25e-09
PTPRC|9321|AT	0.0815735	0.030207	-1.43322	1.57e-47	1.61e-43
SERPINB6|75147|AP	0.202414	0.143071	-0.500583	9.15e-06	0.000165579
DENND2D|4142|AP	0.75414	0.532056	-0.503256	2.41e-41	3.79e-38
FNBP1|87886|ES	0.484883	0.339951	-0.512312	3.01e-16	3.27e-14
HYAL2|65005|RI	0.102267	0.0710158	-0.526128	2.96e-05	0.000452574
IL18BP|17471|AT	0.130844	0.0907996	-0.527096	4.37e-08	1.38e-06
ACAP1|38919|AP	0.237863	0.128568	-0.887599	1.32e-24	3.85e-22
GJD3|40861|AT	0.0896742	0.0534542	-0.746388	2.09e-06	4.68e-05
RIMKLB|20199|AP	0.350507	0.229915	-0.608342	6.12e-06	0.00011953
ANK2|70397|ES	0.272105	0.144853	-0.90957	2.05e-08	6.91e-07
APOC2|50375|RI	0.342686	0.126208	-1.44109	7.13e-29	2.81e-26
DYNC1I2|55943|ES	0.0915967	0.0565988	-0.694526	2.85e-06	6.15e-05
ANK3|11845|AP	0.462971	0.292221	-0.663861	7.55e-13	5.05e-11
VPS39|30131|ES	0.180226	0.116345	-0.631393	2.54e-06	5.53e-05
SMARCC2|22392|ES	0.442589	0.303795	-0.542869	5.57e-13	3.81e-11
ERBB2IP|72263|ES	0.370304	0.260544	-0.507185	1.37e-06	3.2e-05
SH3BP2|68593|AP	0.0920999	0.0573158	-0.684266	9.38e-06	0.000168564
SAMD3|77518|AT	0.388721	0.229363	-0.7611	9.96e-31	4.53e-28
DCTN2|22641|ES	0.0796002	0.050391	-0.659604	0.000441198	0.00434304
ZNF385A|22176|AP	0.471056	0.281766	-0.741398	1.41e-17	1.82e-15
RASSF5|9585|AP	0.194304	0.13719	-0.502143	1.6e-05	0.000269776
ELP3|83202|AP	0.297935	0.185324	-0.684945	1.23e-06	2.92e-05
CPNE5|75991|AP	0.22296	0.119273	-0.902518	2.15e-12	1.36e-10
SMCO4|18299|AP	0.817614	0.57561	-0.506328	7.11e-43	1.32e-39
ICAM3|47503|RI	0.304479	0.153875	-0.984589	7.78e-31	3.62e-28
BIN2|21843|ES	0.171388	0.076638	-1.16113	1.05e-16	1.22e-14
PDE4DIP|4408|AP	0.333427	0.226337	-0.558901	2.23e-12	1.4e-10
LAT2|80065|AT	0.103542	0.0658707	-0.652503	2.68e-18	3.76e-16
TFAP2C|59883|AP	0.110893	0.077604	-0.514964	8.18e-06	0.000150636
MBNL2|26141|ES	0.36632	0.244605	-0.582652	2.74e-08	9.11e-07
SVEP1|87186|AT	0.248077	0.168899	-0.554628	2.91e-13	2.1e-11
RHOH|69085|AP	0.0751884	0.0320405	-1.23061	9.01e-06	0.000163358
SYK|86820|AP	0.366741	0.246644	-0.572329	1.37e-15	1.37e-13
FAM102B|3940|AT	0.227967	0.153188	-0.573522	3.1e-09	1.2e-07
CCDC50|68126|ES	0.44852	0.31088	-0.528814	3.41e-14	2.7e-12
PAK1|17951|AP	0.60363	0.424353	-0.5084	1.83e-24	5.2e-22
SMAGP|21834|ES	0.0836923	0.0559996	-0.579679	0.000986142	0.0082819
CX3CL1|36541|AP	0.144302	0.0923818	-0.643407	1.36e-07	3.96e-06
SAA2|14577|AT	0.383042	0.233229	-0.715753	6.83e-10	2.95e-08
SH3BP2|68594|AP	0.230952	0.117406	-0.976091	9.47e-25	2.85e-22
ADAP1|78554|AP	0.238458	0.160365	-0.572376	1.79e-05	0.000294899
INPP4A|54631|ES	0.136995	0.0920199	-0.574107	2.68e-07	7.31e-06
CYB561A3|16165|RI	0.0904624	0.0477949	-0.920463	3.84e-14	3.03e-12
TNFSF13|38969|AP	0.22498	0.151483	-0.57064	1.45e-15	1.43e-13
RGS19|60191|AP	0.182846	0.121135	-0.594011	5.77e-12	3.37e-10
LPHN2|3565|ES	0.157939	0.101484	-0.63812	0.000116165	0.00142087
NIPA1|29686|AP	0.09618	0.0591682	-0.700915	0.000293175	0.00311195
GSTM5|4072|RI	0.0960089	0.0672027	-0.51465	0.000126915	0.00153038
SCIMP|38666|AT	0.417591	0.262762	-0.668333	1.04e-43	2.36e-40
IGFLR1|49262|ES	0.5923	0.396816	-0.57786	7.3e-19	1.19e-16
PSTPIP1|31973|ES	0.68499	0.464854	-0.559306	3.9e-35	2.85e-32
RTN4|53592|ES	0.238038	0.165915	-0.520748	1.44e-05	0.000247043
LAT|35908|AP	0.0925455	0.0500611	-0.886472	4.05e-08	1.3e-06
RPS6KA1|1280|AP	0.662288	0.419626	-0.658353	4.32e-44	1.27e-40
MTUS1|82816|AP	0.0731134	0.0473488	-0.626808	0.000168391	0.00193371
ACAP1|38918|AP	0.171557	0.079037	-1.11809	1.29e-19	2.23e-17
ARHGEF10L|855|AP	0.587179	0.391177	-0.585977	9.54e-29	3.69e-26
TRIM69|30364|AP	0.0899139	0.0581893	-0.627791	7.78e-10	3.31e-08
CCDC141|56396|AT	0.318405	0.193732	-0.716798	3.98e-16	4.22e-14
DLG4|38844|AP	0.0862872	0.0554953	-0.636781	2.48e-05	0.000385462
CLIC5|76409|AP	0.144908	0.075965	-0.931734	7.19e-07	1.79e-05
NAV1|9389|AP	0.146054	0.0919105	-0.668199	0.000163333	0.0018862
CHD3|39067|AP	0.16334	0.114048	-0.518229	1.78e-06	4.06e-05
SETBP1|45325|AT	0.0715363	0.0449752	-0.669546	7.75e-06	0.000144667
MAPRE2|45133|AP	0.142766	0.0954015	-0.581569	1.79e-10	8.49e-09
SLC37A2|19256|ES	0.167702	0.118574	-0.500112	0.000677636	0.00616476
S100A4|7713|AP	0.120707	0.0723533	-0.738378	6.98e-12	4e-10
EPB41|1411|ES	0.535732	0.306006	-0.80795	3.92e-27	1.39e-24
EPB41|1412|ES	0.670935	0.46087	-0.541812	1.29e-28	4.89e-26
RARB|63743|AP	0.135464	0.0724664	-0.902526	1.05e-05	0.000186692
TCF12|30789|ES	0.234866	0.142011	-0.725837	4.5e-12	2.68e-10
ARHGAP9|22584|AP	0.147211	0.10059	-0.549397	6.56e-06	0.000126207
ARHGAP27|41957|AP	0.441192	0.295824	-0.576667	4.62e-11	2.45e-09
ABAT|33901|AP	0.271965	0.178761	-0.60539	1.3e-05	0.000226534
IFRD1|81447|AP	0.113465	0.0614797	-0.884066	4.06e-07	1.08e-05
AP1S2|88569|AT	0.318293	0.210152	-0.59892	2.93e-16	3.22e-14
EEF1D|118824|ME	0.0891122	0.0551669	-0.69182	0.000368234	0.00374545
LTBP1|53179|AP	0.121993	0.0585662	-1.05866	7.17e-07	1.79e-05
EPB41|1410|ES	0.217148	0.137007	-0.664428	2.35e-09	9.31e-08
FAM65B|75539|AP	0.160321	0.0992157	-0.692323	2.43e-10	1.13e-08
HSD17B6|22505|AP	0.118116	0.0770214	-0.616878	0.000705467	0.00635759
TANGO2|61112|AP	0.0767768	0.0497589	-0.625715	0.00013953	0.0016552
PHACTR1|75367|AT	0.067169	0.0457298	-0.554662	0.000200452	0.00224154
EVL|29239|AP	0.244318	0.0892855	-1.45226	9.57e-36	8.91e-33
DOCK8|85698|AT	0.135442	0.0880996	-0.620468	2.08e-22	4.74e-20
CECR1|60971|AP	0.503226	0.279957	-0.846001	1.65e-17	2.09e-15
PCSK5|86632|AT	0.201324	0.136184	-0.563962	5.13e-05	0.000715327
CD33|51314|AT	0.237667	0.139867	-0.764889	2.19e-22	4.87e-20
SARDH|88080|AT	0.112592	0.0785744	-0.518978	2.45e-06	5.4e-05
PPP1R3B|82592|AP	0.110237	0.0753416	-0.549091	0.000626441	0.00579592
MGAT1|75020|AP	0.132182	0.0822777	-0.683958	3.5e-20	6.39e-18
TBXAS1|81965|AP	0.286997	0.160595	-0.837611	1.5e-11	8.36e-10
AGAP2|22720|AP	0.151912	0.093504	-0.700136	5.76e-07	1.48e-05
KCNAB2|360|AP	0.224963	0.123859	-0.860991	5.71e-22	1.24e-19
PTPN6|20022|AP	0.579015	0.341908	-0.759993	5.68e-47	3.88e-43
FBP1|86937|AP	0.224531	0.153672	-0.547059	2.63e-09	1.04e-07
SLC2A5|556|RI	0.167646	0.117896	-0.507903	1.57e-05	0.000264699
ARHGEF3|65361|AP	0.357451	0.24303	-0.556611	7.06e-09	2.62e-07
ODF2|87750|AP	0.179099	0.113647	-0.656207	0.000152851	0.00178529
PLAC8|69770|AP	0.14974	0.0900594	-0.733513	8.24e-06	0.000151533
IL18BP|17496|RI	0.513612	0.354823	-0.533577	1.7e-11	9.41e-10
NTMT1|87863|AP	0.308546	0.213877	-0.528707	0.000110546	0.00136433
ACOT9|88690|AP	0.0706224	0.0460186	-0.61791	0.000843138	0.00733639
ETS1|19408|AP	0.109032	0.0688976	-0.662228	7.16e-11	3.63e-09
EPHA3|65671|AT	0.161946	0.113631	-0.511152	0.000212889	0.00236383
RALGDS|88015|AP	0.14452	0.0885364	-0.706926	7.8e-24	2.16e-21
DGKA|22296|AP	0.25167	0.176497	-0.51189	1.49e-09	6.05e-08
CD44|15142|ES	0.154289	0.0885704	-0.80074	6.91e-20	1.23e-17
