# Supplementary material for: The pattern of alternative splicing in lung adenocarcinoma shows novel events correlated with tumorigenesis and immune microenvironment
Source: BMC Pulm Med. 2021 Dec 6;21:400. doi: 10.1186/s12890-021-01776-0 (PMC8647402; doi:10.1186/s12890-021-01776-0)
Supplement: Supplementary file 5 — Additional file 5. File 3. Highly expressed DEAS events in the stromal group. [file 12890_2021_1776_MOESM5_ESM.xlsx]

## Sheet: Supplement file 3
gene	conMean	treatMean	logFC	pValue	fdr
SYS1|59524|AP	0.106841	0.177576	0.732976	1.92e-09	6.12e-08
MEIS3|50645|AA	0.26838	0.40628	0.598195	1.15e-16	1.3e-14
PTPN6|20023|AP	0.444934	0.634481	0.511983	3.67e-29	4.05e-26
NPLOC4|44131|AP	0.0938359	0.163091	0.797462	1.06e-15	1.04e-13
SH3PXD2A|13020|AP	0.0836821	0.135837	0.69889	1.13e-07	2.52e-06
SCNM1|7563|AP	0.0530398	0.11228	1.08195	1.03e-26	7.7e-24
CECR1|60973|AP	0.408151	0.600297	0.556574	1.23e-13	8.35e-12
ARGLU1|26231|AP	0.0539807	0.0928436	0.782358	7.35e-09	2.1e-07
MKL1|62349|AP	0.13533	0.22849	0.755649	1.5e-14	1.25e-12
PTGER3|3415|AT	0.141023	0.207447	0.556809	6.25e-13	3.73e-11
ACSS2|59036|AP	0.0825535	0.149103	0.852909	1.93e-08	5e-07
DUSP14|40523|AP	0.064926	0.0967483	0.57544	3.46e-05	0.000368149
DLC1|82764|AP	0.105114	0.168846	0.683753	1.05e-10	4.18e-09
TMCC1|66748|AP	0.0937061	0.134163	0.517775	1.92e-07	4.03e-06
TRAK1|64265|AP	0.0419296	0.0634758	0.598238	3.2e-06	4.65e-05
MCF2L|26317|AP	0.236653	0.370396	0.646296	4.71e-18	6.91e-16
LIMS1|54886|AP	0.0519623	0.0738856	0.507828	1.19e-11	5.45e-10
DNMT3A|52857|AT	0.0719799	0.110087	0.612981	6.1e-16	6.21e-14
RASSF1|65017|AP	0.075111	0.115543	0.621337	3.51e-15	3.22e-13
PLEKHA1|13355|ES	0.128776	0.244013	0.922092	2.33e-27	2.04e-24
TTC7B|28826|ES	0.0820088	0.133356	0.701428	1.49e-12	8.43e-11
PTPN4|55141|AP	0.0951382	0.204476	1.10384	9.04e-12	4.24e-10
PADI4|851|AT	0.150759	0.223584	0.568572	4.95e-08	1.17e-06
FBLN5|28892|ME	0.0391652	0.0605514	0.62859	3.49e-07	6.81e-06
MEST|81804|AP	0.122859	0.212724	0.791973	3.02e-11	1.32e-09
IL11RA|86206|AP	0.0681089	0.106597	0.646254	5.84e-05	0.000573816
MARK3|29450|ES	0.0799734	0.13967	0.804426	6.54e-25	3.71e-22
SORL1|19184|AP	0.0739652	0.124021	0.745669	3.08e-07	6.13e-06
TCF7L2|13147|ES	0.0442216	0.0631183	0.513306	0.0008335	0.00525603
TCF7L2|151705|ME	0.0521168	0.0907636	0.800366	1.51e-09	4.95e-08
CCDC36|64848|AT	0.0889734	0.170635	0.939468	1.97e-25	1.18e-22
ATP2C1|66756|AP	0.384453	0.545216	0.504019	1.11e-12	6.4e-11
PHLDB1|19040|ES	0.0974928	0.146284	0.5854	7.85e-12	3.79e-10
ANGPT1|84860|AP	0.282284	0.433588	0.619178	8.13e-18	1.15e-15
DZIP3|66032|AP	0.0882202	0.14975	0.76337	1.19e-05	0.000146715
ARHGAP27|41961|AP	0.301623	0.497706	0.722546	5.27e-27	4.25e-24
MARK3|29448|ES	0.127787	0.213782	0.742395	1.09e-25	6.92e-23
CRLF2|88358|AT	0.214893	0.31221	0.538899	2.41e-08	6.09e-07
SPIN2A|89298|AP	0.132975	0.201885	0.602375	1.22e-07	2.69e-06
OLFM2|47444|AP	0.156452	0.231085	0.562703	2.9e-06	4.25e-05
CCSER2|12409|ES	0.144705	0.216652	0.582272	1.35e-18	2.22e-16
RPS6KA1|1281|AP	0.261521	0.40373	0.626464	1.28e-18	2.12e-16
LIMK1|80060|AP	0.138012	0.224936	0.70472	1.8e-16	1.97e-14
SRBD1|53457|AP	0.0682632	0.117396	0.782207	1.47e-09	4.82e-08
FLVCR2|28507|AP	0.0732	0.11572	0.660725	1.31e-10	5.08e-09
PHLDB2|66058|AP	0.186844	0.264299	0.500333	6.73e-06	8.89e-05
MGAT1|75022|AP	0.267431	0.414583	0.632492	1.33e-34	3.48e-31
LNPEP|72875|AP	0.0451216	0.0855814	0.923479	8.03e-05	0.000749087
CHID1|13801|AP	0.034218	0.0621559	0.861135	4.11e-13	2.53e-11
WBP1L|12980|AP	0.0832518	0.142123	0.771589	1.05e-18	1.76e-16
WNT2B|4199|AP	0.0968239	0.168549	0.799731	1.18e-08	3.21e-07
PLEKHA1|13354|ES	0.0626818	0.10227	0.706258	5.34e-10	1.89e-08
DOCK9|26172|AP	0.227693	0.323315	0.505846	1.81e-11	8.18e-10
PYHIN1|8390|AT	0.239382	0.359056	0.584893	2.5e-16	2.68e-14
FYN|77271|AP	0.0646753	0.0926318	0.518292	4.88e-07	9.22e-06
TCF12|30783|AP	0.117802	0.178965	0.603309	2.06e-13	1.33e-11
TMEM130|80590|AP	0.398334	0.5895	0.565511	1.72e-16	1.9e-14
PCED1A|58556|AP	0.147123	0.234246	0.670999	4.8e-19	8.46e-17
MYO18A|40038|ES	0.219818	0.319459	0.539319	1.88e-17	2.51e-15
SEPT11|69618|AT	0.0731279	0.111749	0.611763	7.13e-25	3.94e-22
SORBS2|71370|AP	0.0957497	0.141449	0.562941	0.000299482	0.00224675
SPAG9|42494|ES	0.208217	0.325151	0.643025	8.8e-26	5.77e-23
HOXB3|42196|AP	0.0412105	0.0600971	0.544284	1.67e-05	0.000195088
WNT9B|42038|AT	0.0498795	0.0885716	0.828397	3.31e-08	8.15e-07
STARD10|17643|AP	0.086555	0.133103	0.620857	7.28e-12	3.53e-10
RGS12|68637|AP	0.104441	0.190585	0.867745	7.13e-12	3.47e-10
ACSL6|73248|AT	0.148918	0.211571	0.506621	1.34e-05	0.000162333
COMMD5|85672|AP	0.149145	0.22321	0.581683	7.06e-23	2.39e-20
CLDN11|67616|AT	0.282174	0.399984	0.503356	1.93e-12	1.06e-10
SORT1|4009|AP	0.0448499	0.0965133	1.10562	7.17e-14	5.1e-12
UBAP2|86129|AP	0.153008	0.218379	0.513229	3.24e-06	4.69e-05
FBXW7|70848|AP	0.0952712	0.145224	0.608165	1.1e-08	3.04e-07
ZNF843|36253|AT	0.0924516	0.133558	0.5307	1.41e-09	4.66e-08
PDE5A|70466|AP	0.106454	0.167803	0.656543	9.15e-06	0.000116525
AP1B1|61603|ES	0.179886	0.309643	0.783519	5.09e-41	2.67e-37
KIAA0195|43443|AP	0.0469621	0.0784404	0.740101	5.88e-05	0.000576204
METTL21A|57184|AP	0.230917	0.338136	0.550229	4.11e-13	2.53e-11
KIAA1217|10993|AP	0.0624888	0.130878	1.06655	1.12e-20	2.56e-18
IL18R1|54799|AT	0.051577	0.075163	0.543293	1.99e-05	0.000227701
MAP3K12|22061|AP	0.223133	0.33753	0.597112	1.11e-14	9.43e-13
TANK|55731|AP	0.220876	0.353563	0.678727	2.78e-21	6.71e-19
CLSTN1|575|ES	0.178011	0.280961	0.658405	6.95e-23	2.39e-20
LRRN2|9485|AP	0.0723177	0.110455	0.611044	0.000126123	0.00109704
AK5|3523|AP	0.0403215	0.0642417	0.67196	4.7e-07	8.93e-06
DTNB|52861|AP	0.0269895	0.0753413	1.48104	2.89e-17	3.67e-15
RGS12|68636|AP	0.0746512	0.106488	0.512448	2.48e-06	3.74e-05
ANKRD65|167|ES	0.11198	0.164117	0.551482	0.000470646	0.00327323
LIMA1|21688|AP	0.236964	0.373298	0.655659	4.79e-21	1.11e-18
NCK1|66941|AP	0.219524	0.327678	0.5779	6.48e-14	4.62e-12
LEPR|3295|AT	0.162859	0.238701	0.551576	1.63e-11	7.4e-10
FGD4|21027|AP	0.153933	0.266648	0.792635	6.09e-14	4.37e-12
RUNX1|60501|AP	0.0616697	0.116291	0.915111	1.93e-20	4.31e-18
CNTN4|62954|AP	0.0439205	0.0760309	0.791691	3.2e-07	6.29e-06
LAS1L|89321|ES	0.104062	0.167233	0.684415	1.2e-23	4.93e-21
SOD2|78301|AT	0.0444197	0.0647465	0.543604	2.1e-07	4.34e-06
ARHGEF9|89301|AP	0.045899	0.0693061	0.59452	7.56e-08	1.74e-06
IPO11|72193|ES	0.160753	0.23874	0.570599	1.65e-12	9.31e-11
ARL6IP5|101550|ME	0.0512746	0.0754006	0.556331	3.21e-05	0.000344728
SPTBN1|53576|AP	0.102608	0.150355	0.551227	1.35e-07	2.95e-06
ZNF677|51700|AT	0.158801	0.226835	0.514427	5.09e-14	3.68e-12
ACOT7|390|AP	0.134538	0.255984	0.928038	9.14e-22	2.37e-19
C15orf27|31921|AT	0.162396	0.252143	0.634725	5.38e-17	6.52e-15
CLSTN1|576|ES	0.114145	0.191296	0.744936	3.48e-21	8.3e-19
ZNF106|30163|AP	0.0792763	0.121949	0.621319	1.42e-06	2.32e-05
CAMKK2|24853|ES	0.0742285	0.133908	0.851197	5.91e-17	7.13e-15
TMEM91|50043|AP	0.101575	0.173147	0.769455	1.56e-13	1.02e-11
GALNTL6|71169|AT	0.0457542	0.079002	0.787986	4.44e-05	0.00045911
PPARG|63413|AP	0.149524	0.230212	0.622582	7.23e-07	1.29e-05
ADD3|13076|AP	0.126484	0.187453	0.567576	3.85e-14	2.92e-12
SH2B1|35865|AP	0.0876664	0.129709	0.565188	2.17e-08	5.56e-07
CSNK1G3|73145|ES	0.21685	0.308181	0.507079	1.85e-16	2.02e-14
ZNF185|90395|AP	0.110772	0.218366	0.979154	1.23e-19	2.34e-17
PFKFB4|64704|AP	0.0836646	0.139707	0.739713	1.22e-07	2.7e-06
ADAMTSL2|88071|AP	0.0928107	0.159778	0.783708	1.06e-16	1.22e-14
SLC19A1|60877|AP	0.0436117	0.092139	1.0791	1.51e-06	2.45e-05
LIMCH1|69112|AP	0.0569861	0.138046	1.27647	3.93e-18	5.81e-16
SVIL|11116|ES	0.187783	0.27673	0.559413	1.62e-14	1.35e-12
SIGIRR|13650|AP	0.294695	0.44298	0.588017	6.59e-24	2.88e-21
SPAG9|42493|AP	0.0326296	0.0739328	1.18003	8.92e-22	2.34e-19
APOLD1|20516|AT	0.10215	0.15443	0.596255	8.02e-11	3.27e-09
MEIS3|50643|AT	0.156459	0.221549	0.501842	1.43e-18	2.3e-16
IL1RL1|54791|AT	0.159878	0.242618	0.601713	1.63e-09	5.32e-08
CDV3|66833|AP	0.054625	0.0796774	0.544609	9.28e-06	0.000117907
SQRDL|30458|AP	0.0737742	0.144742	0.972292	6.46e-17	7.7e-15
TC2N|28883|AP	0.171052	0.326594	0.933063	4.29e-20	8.82e-18
CCM2|79582|AP	0.0527659	0.0919872	0.801829	1.06e-10	4.19e-09
LHFPL2|72609|AP	0.0790491	0.149203	0.91646	1.14e-12	6.51e-11
SMCO4|18300|AP	0.211783	0.392851	0.891398	1.62e-24	8.12e-22
CAST|72863|ES	0.0959369	0.146372	0.609482	6.02e-18	8.71e-16
ARHGEF11|8338|ES	0.351876	0.524964	0.577149	2.35e-30	3.09e-27
CLASP2|63869|AP	0.0620475	0.107232	0.789285	9.02e-12	4.24e-10
QKI|78411|AA	0.216428	0.315698	0.544657	5.41e-20	1.08e-17
C7orf49|81873|AD	0.133146	0.190875	0.51962	3.39e-05	0.000361176
PKN1|47976|AP	0.148967	0.241368	0.696238	6.07e-15	5.37e-13
MCTP2|32583|AP	0.123681	0.183857	0.571966	0.000184962	0.00150993
RPS6KA1|1282|AP	0.0621373	0.1075	0.790805	3.93e-19	7.04e-17
UVRAG|17880|AP	0.18651	0.264578	0.50444	5.86e-10	2.06e-08
TNIP1|74126|AP	0.218243	0.315867	0.533382	2.73e-12	1.45e-10
NPNT|70261|ES	0.133302	0.191914	0.525769	3.77e-09	1.15e-07
DGKZ|15541|AP	0.235126	0.340098	0.532518	1.86e-15	1.75e-13
EXOC6|12541|AP	0.0749676	0.12589	0.74782	1.62e-08	4.26e-07
PTGER3|3413|AT	0.0744926	0.14621	0.972871	2.16e-17	2.81e-15
HMGA2|22877|AT	0.0719975	0.136531	0.923207	2.13e-09	6.75e-08
MKL2|34068|AP	0.107915	0.18661	0.790131	1.38e-12	7.86e-11
LRIG3|22771|AP	0.0478223	0.0797572	0.737931	5.72e-05	0.000564334
MYLK|66479|AP	0.106038	0.174534	0.718931	1.93e-08	5e-07
DENND2D|4141|AP	0.286996	0.425724	0.568886	3.95e-16	4.08e-14
SLC7A7|26621|AP	0.166859	0.24022	0.525722	2.37e-13	1.5e-11
NUDT4|23679|AP	0.0478111	0.0736288	0.622926	4.48e-07	8.57e-06
SLC11A2|21725|AP	0.0706138	0.1298	0.87827	5.25e-12	2.63e-10
PHF19|87400|AP	0.0834325	0.144789	0.795267	3.24e-11	1.41e-09
SFMBT1|65289|AP	0.083154	0.1269	0.60983	6.13e-07	1.13e-05
MID1|88465|AP	0.0368044	0.0557615	0.59939	0.000224322	0.00176662
NINJ2|19604|AP	0.0514139	0.0777687	0.597031	5.04e-09	1.5e-07
TBCK|70265|AP	0.11885	0.174978	0.558038	2.05e-09	6.5e-08
DDAH1|3657|AP	0.0953946	0.18047	0.919783	9.78e-19	1.65e-16
ADRA1A|83140|AT	0.029441	0.0616938	1.0673	0.000279371	0.00212208
ZNF331|51724|AP	0.14041	0.209289	0.575853	4.59e-05	0.000470215
ZNF587B|52345|AP	0.0763282	0.111412	0.54562	0.000163727	0.0013658
CNKSR1|1232|AP	0.0374759	0.0725935	0.953878	4.21e-06	5.92e-05
SLMAP|65389|AP	0.0506516	0.0913822	0.851307	0.000418297	0.00296082
LIMS1|54881|AP	0.115361	0.177062	0.618091	5.51e-13	3.33e-11
C9orf3|86940|AP	0.05376	0.0918216	0.7723	1.35e-09	4.48e-08
CABP1|24774|AP	0.109828	0.166934	0.60403	7.05e-07	1.26e-05
CENPM|62466|AP	0.124332	0.189601	0.608764	2.63e-06	3.91e-05
NFYA|76094|ES	0.167283	0.263915	0.657784	2.9e-20	6.14e-18
CSMD2|1689|AT	0.19133	0.279712	0.547874	1.94e-17	2.58e-15
TGFBR3|3739|AP	0.176859	0.27052	0.613138	6.7e-10	2.33e-08
FIP1L1|69311|AT	0.189802	0.35806	0.915711	7.39e-42	7.75e-38
FBLN5|28888|AP	0.0362997	0.053421	0.557451	1.62e-06	2.58e-05
CTNND1|15942|ES	0.100446	0.145881	0.538366	0.00010429	0.000934641
CTNND1|16002|ES	0.0431198	0.0806588	0.90348	3.56e-09	1.1e-07
SEPT9|43714|AP	0.0345291	0.0654453	0.922476	4.01e-13	2.48e-11
CNN3|3823|AP	0.0535326	0.0811745	0.600608	0.0010075	0.00610908
SEMA4A|8190|AP	0.0729709	0.105472	0.531465	8.6e-06	0.00011084
SHC4|30507|AP	0.0581906	0.087556	0.58942	4.64e-07	8.84e-06
NSFL1C|58506|ES	0.0481041	0.0731864	0.605416	8.02e-20	1.56e-17
PPHLN1|21214|AT	0.0682865	0.116807	0.774455	4.95e-25	2.89e-22
VSTM1|51760|ME	0.0819626	0.162922	0.991146	5.15e-08	1.22e-06
MACF1|1888|ES	0.249874	0.367144	0.555145	9.37e-12	4.38e-10
DIXDC1|18707|AP	0.234649	0.387117	0.722269	6.28e-23	2.2e-20
SH3KBP1|88642|AP	0.199107	0.294949	0.566924	1.14e-09	3.8e-08
TTC39C|44850|AP	0.0608131	0.0935008	0.620597	3.71e-06	5.29e-05
ABI1|11048|ES	0.212504	0.331368	0.640944	3.01e-32	5.26e-29
HOXB3|42195|AP	0.092178	0.13893	0.591866	1.25e-07	2.74e-06
EVI5L|47191|ES	0.116211	0.191908	0.723663	1.08e-18	1.8e-16
OXR1|84844|AP	0.150541	0.227522	0.595848	3.18e-11	1.38e-09
GPR56|36573|AP	0.0400828	0.0719173	0.843356	4.55e-13	2.78e-11
GPR35|58298|AP	0.228572	0.392133	0.778694	2.68e-12	1.43e-10
CSMD2|1688|AT	0.0533959	0.0896272	0.747207	3.22e-09	9.99e-08
PRKAR1B|78509|AP	0.0457173	0.0827651	0.856282	9.25e-07	1.58e-05
ZNF677|51704|AT	0.0498967	0.0762918	0.612582	8.16e-13	4.81e-11
SPATA13|25473|AP	0.209712	0.302917	0.530513	2.17e-11	9.7e-10
CCDC108|57577|AT	0.120695	0.175013	0.536096	0.000108318	0.000962933
PPP1R14A|49593|AP	0.114227	0.162361	0.507298	4.06e-09	1.23e-07
PTK2|85291|AP	0.0901303	0.163707	0.861035	3.69e-21	8.7e-19
E2F5|84324|AP	0.141475	0.281081	0.990433	1.05e-14	9.02e-13
LNX1|69316|AP	0.0286032	0.0566059	0.984776	5.65e-06	7.67e-05
CHID1|13803|AP	0.0643549	0.154532	1.26378	2.57e-31	3.59e-28
