# Supplementary material for: The pattern of alternative splicing in lung adenocarcinoma shows novel events correlated with tumorigenesis and immune microenvironment
Source: BMC Pulm Med. 2021 Dec 6;21:400. doi: 10.1186/s12890-021-01776-0 (PMC8647402; doi:10.1186/s12890-021-01776-0)
Supplement: Supplementary file 6 — Additional file 6. File 4. DEAS events with low expression in the stromal group. [file 12890_2021_1776_MOESM6_ESM.xlsx]

## Sheet: Supplement file 4
gene	conMean	treatMean	logFC	pValue	fdr
ZNF195|13975|ES	0.189974	0.117536	-0.692705	2.29e-05	0.00025532
FGD3|86889|AP	0.29167	0.19227	-0.601204	4.75e-12	2.41e-10
GSN|87422|AP	0.115587	0.079921	-0.532331	8.85e-05	0.000816574
RGS3|87291|AP	0.184748	0.108585	-0.766731	2.13e-13	1.37e-11
NADK|226|AP	0.253972	0.167016	-0.604681	2.35e-14	1.88e-12
VAV1|47087|AP	0.190904	0.0956387	-0.997182	1.1e-15	1.07e-13
PRKACB|3584|AP	0.397512	0.279253	-0.509425	6.14e-08	1.42e-06
HYAL2|65006|AA	0.160293	0.112375	-0.512385	5.71e-07	1.05e-05
VGLL4|63393|AP	0.235639	0.144656	-0.703948	5.52e-19	9.57e-17
FNBP1|87887|ES	0.326542	0.207979	-0.650828	1.37e-13	9.24e-12
SYTL4|89602|AT	0.101036	0.0714222	-0.50042	5.22e-12	2.62e-10
PLA2G15|37203|ES	0.269721	0.184325	-0.549215	8.45e-12	4.02e-10
ZFYVE21|29513|ES	0.096575	0.0616893	-0.64663	3.5e-08	8.56e-07
ARID5B|11866|AP	0.268491	0.173406	-0.63072	8.15e-12	3.91e-10
AQP1|79157|AP	0.150539	0.0830971	-0.85727	5.4e-11	2.24e-09
CD44|15133|ES	0.309781	0.186555	-0.731645	8.35e-12	3.99e-10
IDS|90286|AP	0.274894	0.178928	-0.619501	7.06e-09	2.03e-07
RARA|40856|AP	0.153873	0.106147	-0.535666	3.92e-11	1.68e-09
LPXN|16009|AP	0.179503	0.0757275	-1.24512	2.14e-27	1.95e-24
CD44|15127|ES	0.0964261	0.0478029	-1.01233	6.52e-05	0.000631093
PSAP|12067|AA	0.0965541	0.0662926	-0.54249	3.49e-05	0.000370928
PTK2|85303|AA	0.0722795	0.0495457	-0.544827	5.77e-08	1.35e-06
RGL1|9194|AP	0.199479	0.14027	-0.508027	1.12e-06	1.9e-05
COBLL1|55788|ES	0.116641	0.0746825	-0.643227	5.94e-06	8.01e-05
ERBB2IP|72267|ES	0.135961	0.0764176	-0.83122	5.86e-09	1.72e-07
ZNF143|14317|AP	0.187498	0.12798	-0.550959	1.12e-05	0.000139303
HOPX|69364|AP	0.108746	0.0760387	-0.516155	3.16e-06	4.59e-05
AMPD3|14347|AP	0.211958	0.138621	-0.612633	3.19e-10	1.17e-08
ITGA7|22211|AP	0.157991	0.102702	-0.621372	5.11e-05	0.000512737
FAM65B|75537|AP	0.0825678	0.0476678	-0.792566	0.000201217	0.00161559
PTPRC|9321|AT	0.0740947	0.037928	-0.966107	2.24e-22	6.89e-20
CD44|15143|ES	0.443208	0.302077	-0.553069	5.99e-10	2.1e-08
PHLDB2|66062|AT	0.120202	0.0736263	-0.707168	4.38e-08	1.05e-06
PRRG1|88777|AT	0.145577	0.0948831	-0.617564	3.14e-14	2.45e-12
MCF2L|26320|AP	0.200837	0.138663	-0.534441	3.88e-06	5.51e-05
HYAL2|65005|RI	0.102664	0.0707454	-0.537225	7.91e-07	1.4e-05
KDM4C|85833|ES	0.185136	0.127874	-0.53386	0.000150074	0.00126856
MFAP3L|71160|AT	0.150314	0.0752272	-0.998653	4.97e-07	9.34e-06
BEAN1|36708|AT	0.0972914	0.0646543	-0.589565	1.44e-05	0.000172746
ACAP1|38919|AP	0.217444	0.149521	-0.540293	1.12e-11	5.17e-10
NGLY1|63751|AP	0.109347	0.0597362	-0.872236	8.75e-06	0.000112316
GJD3|40861|AT	0.0904712	0.052803	-0.776839	5.05e-06	6.95e-05
ARHGAP22|11482|AP	0.237324	0.159617	-0.572243	2.01e-10	7.53e-09
ACTN1|28118|ES	0.101127	0.0649076	-0.639704	0.000357466	0.00259889
ANK2|70397|ES	0.279499	0.137953	-1.01867	3.4e-14	2.63e-12
APOC2|50375|RI	0.315279	0.154618	-1.02792	3.87e-19	7e-17
FILIP1L|65811|AT	0.0757902	0.0475251	-0.673321	3.14e-19	5.77e-17
KIF3C|52880|ES	0.334012	0.227919	-0.551381	2.41e-08	6.09e-07
DYNC1I2|55943|ES	0.0939811	0.0543486	-0.79013	1.91e-07	4e-06
BLOC1S6|30440|ES	0.151547	0.10527	-0.525667	1.12e-06	1.88e-05
VPS39|30131|ES	0.182392	0.114432	-0.672554	4.99e-07	9.36e-06
ZNF195|13979|ES	0.369491	0.258467	-0.515558	2.71e-06	4.01e-05
NMT2|10868|RI	0.184162	0.118154	-0.640299	1.67e-08	4.4e-07
SNED1|58306|AT	0.116692	0.0821922	-0.50563	3.45e-12	1.8e-10
SMARCC2|22392|ES	0.464246	0.282619	-0.716032	5.17e-22	1.44e-19
ERBB2IP|72263|ES	0.391818	0.239393	-0.710804	1.71e-11	7.76e-10
CSGALNACT1|82880|ES	0.234899	0.158827	-0.564584	7.23e-11	2.98e-09
UBE3B|24310|ES	0.0693966	0.0437991	-0.663965	8.98e-06	0.000114627
PTK2B|83157|RI	0.122888	0.0788441	-0.640273	1.98e-05	0.000226434
DIXDC1|18709|AT	0.162777	0.102191	-0.671634	1.85e-14	1.52e-12
TBXAS1|81971|ES	0.221651	0.146506	-0.597329	8.36e-12	3.99e-10
C1QTNF6|62088|AP	0.0765113	0.0474382	-0.689624	0.000502148	0.00344959
ZNF385A|22176|AP	0.457937	0.295718	-0.630929	5.57e-13	3.36e-11
MAST4|72276|AP	0.359224	0.252649	-0.507748	2.45e-05	0.000271628
ELN|80045|ES	0.098718	0.0552543	-0.837227	9.38e-07	1.6e-05
TPM1|30990|ES	0.128551	0.0792436	-0.697973	6.18e-07	1.13e-05
ELP3|83202|AP	0.288512	0.195249	-0.563321	6.55e-05	0.000633435
CPNE5|75991|AP	0.207334	0.13539	-0.61483	0.000318413	0.00236053
ICAM3|47503|RI	0.296758	0.162247	-0.871094	5.78e-23	2.06e-20
BIN2|21843|ES	0.164625	0.0838191	-0.973829	2.56e-12	1.39e-10
PDE4DIP|4408|AP	0.332486	0.227723	-0.546012	5.43e-11	2.25e-09
LAT2|80065|AT	0.102829	0.0667416	-0.623585	2.13e-20	4.56e-18
CLIP3|49330|AP	0.0888881	0.0406871	-1.12742	6.63e-10	2.31e-08
COL14A1|85015|AP	0.0844203	0.0393428	-1.10149	1.89e-07	3.97e-06
FGFR1|83427|ES	0.103635	0.0554006	-0.903537	1.98e-05	0.000226204
MBNL2|26141|ES	0.380789	0.230577	-0.723744	6.62e-13	3.94e-11
SVEP1|87186|AT	0.269082	0.148133	-0.861147	3.27e-30	4.04e-27
FAM102B|3940|AT	0.235096	0.146336	-0.683965	3.88e-14	2.93e-12
CCDC50|68126|ES	0.463177	0.296728	-0.642421	4.6e-20	9.27e-18
LMO7|26068|ES	0.121628	0.0758173	-0.681878	4.14e-07	7.97e-06
FRMD4A|10815|ES	0.165049	0.104738	-0.656105	9.68e-12	4.5e-10
HYAL2|65007|AD	0.155017	0.102681	-0.594266	1.44e-08	3.84e-07
CX3CL1|36541|AP	0.148961	0.0879173	-0.760713	2.83e-12	1.49e-10
SAA2|14577|AT	0.3667	0.250255	-0.551201	1.12e-06	1.9e-05
SH3BP2|68594|AP	0.223697	0.125158	-0.837797	3.19e-17	3.96e-15
ADAP1|78554|AP	0.233838	0.165326	-0.500198	4.38e-05	0.000453911
DACT3|50576|AT	0.515436	0.335959	-0.617509	1.41e-37	4.23e-34
CYB561A3|16165|RI	0.0911229	0.0473073	-0.945749	1.02e-17	1.43e-15
BRD9|71455|AP	0.0775425	0.0516612	-0.585907	0.00102266	0.00618666
MBNL2|26144|ES	0.415044	0.285005	-0.542277	2.31e-18	3.54e-16
QKI|78407|RI	0.430602	0.297398	-0.533961	9.21e-12	4.31e-10
TNFSF13|38969|AP	0.222157	0.15462	-0.522851	1.12e-13	7.73e-12
LPHN2|3565|ES	0.171589	0.0880094	-0.963231	1.58e-07	3.39e-06
MMP23B|202|RI	0.220586	0.154254	-0.516039	8.29e-08	1.89e-06
PI4K2A|12728|AP	0.192	0.112137	-0.775839	1.05e-05	0.000131369
SCIMP|38666|AT	0.406432	0.274603	-0.565666	2.35e-32	4.47e-29
ELK4|9560|AT	0.116723	0.0766407	-0.6069	1.7e-13	1.11e-11
TPM1|30980|AP	0.41481	0.265284	-0.644914	5.22e-22	1.44e-19
LAT|35908|AP	0.0865335	0.0562726	-0.620826	3.99e-05	0.000417293
IFNAR1|60398|AP	0.194025	0.135503	-0.517916	2.91e-06	4.26e-05
MTUS1|82816|AP	0.0742008	0.046363	-0.678462	0.000102511	0.000921453
ACAP1|38918|AP	0.162434	0.0885783	-0.87483	1.18e-13	8.01e-12
DLG4|38844|AP	0.0861827	0.055727	-0.629022	8.41e-07	1.47e-05
CLIC5|76409|AP	0.131721	0.08949	-0.55769	0.000328702	0.00241971
FKBP7|56168|ES	0.0978778	0.0638957	-0.615262	1.63e-05	0.000191412
NAV1|9389|AP	0.141481	0.0967245	-0.548659	4.46e-05	0.000460344
ZNF782|86983|AP	0.114761	0.0769008	-0.577565	0.000108098	0.00096138
PSMB7|130207|ES	0.204445	0.144087	-0.504779	2.29e-06	3.48e-05
LMO7|26060|AP	0.265559	0.185095	-0.520765	4.92e-06	6.8e-05
S100A4|7713|AP	0.118062	0.0752082	-0.650581	8.23e-10	2.82e-08
EPB41|1411|ES	0.515746	0.32702	-0.657281	1.8e-18	2.82e-16
HMGA2|22881|AT	0.278533	0.143379	-0.958011	2.26e-06	3.44e-05
PLXNC1|23721|AP	0.35797	0.225583	-0.666177	1.84e-09	5.87e-08
MCAM|19134|AP	0.186549	0.125913	-0.567127	2.55e-15	2.38e-13
RARB|63743|AP	0.136816	0.0713677	-0.938896	1.57e-07	3.38e-06
EPHB2|1026|RI	0.284309	0.192971	-0.559076	1.43e-09	4.7e-08
LBH|53112|ES	0.138758	0.0943276	-0.556817	1.98e-18	3.06e-16
PKIB|77376|AP	0.30397	0.2133	-0.51105	9.02e-07	1.55e-05
PLS3|89927|ES	0.191018	0.123249	-0.632132	4.23e-11	1.79e-09
SLC44A1|87110|AP	0.12081	0.0795422	-0.602953	6.11e-06	8.19e-05
CCNL2|161|ES	0.156486	0.109558	-0.514343	0.000611644	0.00406214
PTK2|85295|AP	0.154542	0.104654	-0.562371	6.95e-09	2.01e-07
TCF12|30789|ES	0.241479	0.135752	-0.830919	1.45e-15	1.37e-13
ARHGAP27|41957|AP	0.437178	0.300453	-0.541084	5.13e-10	1.82e-08
NALCN|26204|AT	0.447834	0.273376	-0.712076	7.82e-23	2.6e-20
ARHGEF6|90216|ES	0.539978	0.37524	-0.525087	1.45e-21	3.67e-19
VSTM4|11499|AT	0.256882	0.172761	-0.572323	3.66e-22	1.07e-19
CERCAM|87747|RI	0.269646	0.179228	-0.589267	9.54e-14	6.65e-12
NHSL2|89433|AT	0.170463	0.105428	-0.693194	2.54e-10	9.46e-09
IFRD1|81447|AP	0.118612	0.0565257	-1.06927	1.63e-06	2.58e-05
PTGIR|50570|AT	0.412111	0.275484	-0.581065	8.04e-32	1.2e-28
TPM2|98132|ES	0.17863	0.101813	-0.81105	2.07e-10	7.76e-09
AP1S2|88569|AT	0.319731	0.209153	-0.612303	1.23e-17	1.7e-15
EEF1D|118824|ME	0.092043	0.0523638	-0.813739	0.000364688	0.00263742
PHLDB1|19033|AP	0.100414	0.0702092	-0.51623	3.02e-05	0.000327941
LTBP1|53179|AP	0.132877	0.0478984	-1.47205	5e-11	2.11e-09
KANK1|85711|AP	0.232631	0.153826	-0.596746	3.35e-07	6.56e-06
AUTS2|79910|AT	0.0607053	0.037114	-0.70986	0.000112758	0.000997748
FGD4|21030|AP	0.587561	0.40899	-0.522674	2.6e-18	3.92e-16
HOPX|69372|RI	0.288656	0.193433	-0.577517	1.47e-09	4.82e-08
EPB41|1410|ES	0.210288	0.144225	-0.544043	4.34e-05	0.000449736
SRSF11|3391|AA	0.0787115	0.0520658	-0.596237	0.000154995	0.00130385
C7orf10|79306|AT	0.120879	0.0785403	-0.622054	4.59e-14	3.39e-12
MEF2C|72747|AP	0.272501	0.154688	-0.816905	9.17e-11	3.71e-09
EVL|29239|AP	0.214715	0.119648	-0.843628	2.74e-11	1.21e-09
EXOC7|43570|ES	0.168701	0.109453	-0.624149	6.1e-09	1.78e-07
EXOC7|43573|ES	0.124759	0.0870347	-0.519476	9.93e-05	0.000896298
ELN|80043|AA	0.184064	0.106117	-0.794554	5.69e-08	1.33e-06
CYGB|43589|AP	0.242484	0.159021	-0.608675	8.13e-09	2.32e-07
ZNF365|11877|AT	0.413853	0.28651	-0.530531	4.87e-12	2.47e-10
CECR1|60971|AP	0.479729	0.304471	-0.655915	8.89e-11	3.6e-09
CD44|15131|ES	0.169924	0.095356	-0.833493	7.05e-05	0.000673666
HSPB7|785|AP	0.234176	0.151614	-0.627193	4.07e-08	9.92e-07
PCSK5|86632|AT	0.208274	0.129474	-0.685813	7.83e-09	2.24e-07
FHL2|54829|ES	0.140838	0.0936871	-0.588114	3.48e-08	8.54e-07
CD33|51314|AT	0.226495	0.151487	-0.580286	3.42e-16	3.59e-14
FAM53C|73535|AP	0.121486	0.0820623	-0.565993	0.000138413	0.00118818
SYTL2|18147|ES	0.134041	0.092183	-0.540106	1.16e-07	2.58e-06
RASSF8|20838|AT	0.168649	0.100258	-0.75031	1.78e-13	1.15e-11
MGAT1|75020|AP	0.127391	0.0872938	-0.545316	1.79e-12	9.94e-11
TBXAS1|81965|AP	0.285707	0.162411	-0.814887	1.02e-10	4.06e-09
KCNAB2|360|AP	0.215539	0.133738	-0.688534	1.32e-11	6.02e-10
CARM1|47600|ES	0.0804513	0.0568491	-0.50098	0.000547327	0.00370297
SEC31A|100885|ES	0.498495	0.329614	-0.596804	2.26e-22	6.89e-20
ITGB3|42068|AT	0.430117	0.28854	-0.575959	5.93e-12	2.93e-10
PTPN6|20022|AP	0.555065	0.366933	-0.597142	6.85e-29	7.18e-26
CD44|15130|ES	0.0807525	0.0350115	-1.20568	7.78e-06	0.000101043
SLC2A5|556|RI	0.173485	0.112237	-0.628262	1.69e-08	4.43e-07
SIN3A|31877|AP	0.105905	0.072652	-0.543691	2.2e-05	0.000246152
ADCY7|36374|AT	0.0973684	0.0634601	-0.617605	0.0017269	0.00945965
CD44|15128|ES	0.204871	0.123304	-0.732494	0.00020607	0.00164699
ACOT9|88690|AP	0.0704078	0.0463354	-0.60362	4.05e-05	0.000422489
SORBS1|12636|ES	0.495887	0.34728	-0.51391	3.25e-14	2.52e-12
EPHA3|65671|AT	0.180489	0.0952111	-0.922709	8.63e-13	5.05e-11
PHF8|89231|AP	0.124074	0.0875436	-0.503124	9.06e-05	0.000832794
TMEM130|80589|AP	0.579606	0.383162	-0.597119	1.14e-16	1.3e-14
TNFRSF10C|83065|AT	0.255031	0.165886	-0.62048	6.47e-07	1.18e-05
RPS23|72687|AT	0.0713631	0.0499128	-0.51577	4.58e-05	0.000469875
CD44|15142|ES	0.159184	0.0839257	-0.923513	1.09e-19	2.1e-17
