# Supplementary material for: The pattern of alternative splicing in lung adenocarcinoma shows novel events correlated with tumorigenesis and immune microenvironment
Source: BMC Pulm Med. 2021 Dec 6;21:400. doi: 10.1186/s12890-021-01776-0 (PMC8647402; doi:10.1186/s12890-021-01776-0)
Supplement: Supplementary file 7 — Additional file 7. File 5. The cluster of LUAD patient. [file 12890_2021_1776_MOESM7_ESM.xlsx]

## Sheet: Supplement file 5
ID	Cluster
TCGA-05-4249	C3
TCGA-05-4250	C2
TCGA-05-4382	C3
TCGA-05-4384	C1
TCGA-05-4389	C2
TCGA-05-4390	C1
TCGA-05-4396	C1
TCGA-05-4397	C2
TCGA-05-4398	C3
TCGA-05-4402	C3
TCGA-05-4403	C3
TCGA-05-4405	C2
TCGA-05-4415	C2
TCGA-05-4417	C3
TCGA-05-4418	C2
TCGA-05-4420	C2
TCGA-05-4422	C2
TCGA-05-4424	C3
TCGA-05-4425	C2
TCGA-05-4426	C1
TCGA-05-4427	C2
TCGA-05-4430	C3
TCGA-05-4432	C3
TCGA-05-4433	C3
TCGA-05-4434	C3
TCGA-05-5420	C3
TCGA-05-5423	C3
TCGA-05-5425	C2
TCGA-05-5428	C2
TCGA-05-5429	C1
TCGA-05-5715	C2
TCGA-35-4122	C3
TCGA-35-4123	C3
TCGA-35-5375	C2
TCGA-38-4625	C3
TCGA-38-4626	C3
TCGA-38-4627	C3
TCGA-38-4628	C3
TCGA-38-4629	C3
TCGA-38-4630	C1
TCGA-38-4631	C2
TCGA-38-4632	C3
TCGA-38-6178	C1
TCGA-38-7271	C3
TCGA-38-A44F	C3
TCGA-44-2655	C1
TCGA-44-2656	C3
TCGA-44-2657	C3
TCGA-44-2659	C3
TCGA-44-2661	C3
TCGA-44-2662	C2
TCGA-44-2665	C3
TCGA-44-2666	C2
TCGA-44-2668	C2
TCGA-44-3396	C3
TCGA-44-3398	C3
TCGA-44-3917	C2
TCGA-44-3919	C3
TCGA-44-4112	C2
TCGA-44-5643	C2
TCGA-44-5644	C1
TCGA-44-6145	C3
TCGA-44-6146	C3
TCGA-44-6147	C3
TCGA-44-6148	C3
TCGA-44-6774	C3
TCGA-44-6775	C3
TCGA-44-6776	C1
TCGA-44-6777	C3
TCGA-44-6778	C3
TCGA-44-6779	C3
TCGA-44-7659	C2
TCGA-44-7660	C1
TCGA-44-7661	C3
TCGA-44-7662	C2
TCGA-44-7667	C1
TCGA-44-7669	C2
TCGA-44-7670	C1
TCGA-44-7671	C1
TCGA-44-7672	C3
TCGA-44-8117	C1
TCGA-44-8119	C2
TCGA-44-8120	C2
TCGA-44-A479	C2
TCGA-44-A47A	C3
TCGA-44-A47B	C1
TCGA-44-A47G	C3
TCGA-44-A4SS	C2
TCGA-44-A4SU	C2
TCGA-49-4486	C1
TCGA-49-4487	C2
TCGA-49-4488	C1
TCGA-49-4490	C1
TCGA-49-4494	C2
TCGA-49-4501	C3
TCGA-49-4505	C3
TCGA-49-4506	C2
TCGA-49-4507	C2
TCGA-49-4510	C1
TCGA-49-4512	C1
TCGA-49-4514	C2
TCGA-49-6742	C1
TCGA-49-6743	C2
TCGA-49-6744	C3
TCGA-49-6745	C3
TCGA-49-6761	C2
TCGA-49-6767	C2
TCGA-49-AAQV	C2
TCGA-49-AAR0	C2
TCGA-49-AAR2	C2
TCGA-49-AAR3	C2
TCGA-49-AAR4	C2
TCGA-49-AAR9	C1
TCGA-49-AARE	C1
TCGA-49-AARN	C2
TCGA-49-AARO	C3
TCGA-49-AARQ	C2
TCGA-49-AARR	C3
TCGA-4B-A93V	C1
TCGA-50-5044	C3
TCGA-50-5045	C3
TCGA-50-5049	C3
TCGA-50-5051	C1
TCGA-50-5055	C3
TCGA-50-5066	C3
TCGA-50-5068	C3
TCGA-50-5072	C1
TCGA-50-5930	C2
TCGA-50-5931	C1
TCGA-50-5932	C1
TCGA-50-5933	C3
TCGA-50-5935	C2
TCGA-50-5936	C3
TCGA-50-5939	C3
TCGA-50-5941	C3
TCGA-50-5942	C3
TCGA-50-5944	C3
TCGA-50-5946	C1
TCGA-50-6590	C3
TCGA-50-6591	C1
TCGA-50-6592	C2
TCGA-50-6593	C3
TCGA-50-6594	C2
TCGA-50-6595	C2
TCGA-50-7109	C2
TCGA-50-8457	C3
TCGA-50-8459	C3
TCGA-50-8460	C3
TCGA-53-7624	C1
TCGA-53-7626	C3
TCGA-53-7813	C2
TCGA-53-A4EZ	C1
TCGA-55-1592	C2
TCGA-55-1594	C2
TCGA-55-1596	C1
TCGA-55-5899	C2
TCGA-55-6543	C3
TCGA-55-6642	C2
TCGA-55-6712	C3
TCGA-55-6968	C3
TCGA-55-6970	C3
TCGA-55-6971	C3
TCGA-55-6972	C1
TCGA-55-6975	C2
TCGA-55-6978	C3
TCGA-55-6979	C3
TCGA-55-6980	C3
TCGA-55-6981	C1
TCGA-55-6982	C2
TCGA-55-6983	C2
TCGA-55-6984	C1
TCGA-55-6985	C2
TCGA-55-6986	C2
TCGA-55-6987	C3
TCGA-55-7227	C3
TCGA-55-7281	C3
TCGA-55-7283	C2
TCGA-55-7284	C3
TCGA-55-7570	C1
TCGA-55-7573	C3
TCGA-55-7574	C2
TCGA-55-7576	C3
TCGA-55-7724	C3
TCGA-55-7725	C2
TCGA-55-7726	C2
TCGA-55-7727	C3
TCGA-55-7728	C3
TCGA-55-7815	C3
TCGA-55-7816	C3
TCGA-55-7903	C2
TCGA-55-7907	C2
TCGA-55-7910	C2
TCGA-55-7911	C3
TCGA-55-7913	C1
TCGA-55-7914	C2
TCGA-55-7994	C2
TCGA-55-7995	C2
TCGA-55-8085	C2
TCGA-55-8087	C1
TCGA-55-8089	C3
TCGA-55-8090	C2
TCGA-55-8091	C3
TCGA-55-8092	C2
TCGA-55-8094	C1
TCGA-55-8096	C3
TCGA-55-8097	C1
TCGA-55-8203	C2
TCGA-55-8204	C2
TCGA-55-8205	C3
TCGA-55-8206	C3
TCGA-55-8207	C3
TCGA-55-8208	C3
TCGA-55-8299	C3
TCGA-55-8301	C3
TCGA-55-8302	C2
TCGA-55-8505	C1
TCGA-55-8507	C1
TCGA-55-8508	C2
TCGA-55-8510	C3
TCGA-55-8511	C2
TCGA-55-8512	C1
TCGA-55-8513	C3
TCGA-55-8514	C1
TCGA-55-8614	C2
TCGA-55-8615	C1
TCGA-55-8616	C1
TCGA-55-8619	C3
TCGA-55-8620	C1
TCGA-55-8621	C3
TCGA-55-A48X	C2
TCGA-55-A48Y	C2
TCGA-55-A48Z	C3
TCGA-55-A490	C2
TCGA-55-A491	C2
TCGA-55-A492	C1
TCGA-55-A494	C1
TCGA-55-A4DF	C2
TCGA-55-A4DG	C1
TCGA-55-A57B	C2
TCGA-62-8394	C2
TCGA-62-8395	C2
TCGA-62-8397	C3
TCGA-62-8398	C1
TCGA-62-8399	C2
TCGA-62-8402	C2
TCGA-62-A46O	C1
TCGA-62-A46P	C1
TCGA-62-A46R	C2
TCGA-62-A46S	C1
TCGA-62-A46V	C1
TCGA-62-A46Y	C3
TCGA-62-A470	C1
TCGA-62-A471	C1
TCGA-62-A472	C2
TCGA-64-1676	C3
TCGA-64-1677	C2
TCGA-64-1678	C1
TCGA-64-1679	C3
TCGA-64-1680	C1
TCGA-64-1681	C3
TCGA-64-5774	C1
TCGA-64-5775	C2
TCGA-64-5778	C3
TCGA-64-5779	C2
TCGA-64-5781	C2
TCGA-64-5815	C3
TCGA-67-3770	C3
TCGA-67-3771	C2
TCGA-67-3772	C3
TCGA-67-3773	C3
TCGA-67-3774	C2
TCGA-67-4679	C3
TCGA-67-6215	C2
TCGA-67-6216	C3
TCGA-67-6217	C1
TCGA-69-7760	C1
TCGA-69-7761	C2
TCGA-69-7763	C2
TCGA-69-7764	C2
TCGA-69-7765	C3
TCGA-69-7973	C1
TCGA-69-7974	C3
TCGA-69-7978	C3
TCGA-69-7979	C1
TCGA-69-7980	C2
TCGA-69-8253	C2
TCGA-69-8254	C2
TCGA-69-8255	C2
TCGA-69-8453	C3
TCGA-69-A59K	C2
TCGA-71-6725	C1
TCGA-71-8520	C1
TCGA-73-4658	C3
TCGA-73-4659	C3
TCGA-73-4662	C3
TCGA-73-4666	C3
TCGA-73-4668	C1
TCGA-73-4670	C2
TCGA-73-4675	C2
TCGA-73-4676	C3
TCGA-73-4677	C2
TCGA-73-7498	C1
TCGA-73-7499	C2
TCGA-73-A9RS	C1
TCGA-75-5125	C3
TCGA-75-5146	C3
TCGA-75-5147	C2
TCGA-75-6206	C3
TCGA-75-6212	C3
TCGA-75-6214	C1
TCGA-75-7025	C3
TCGA-75-7027	C1
TCGA-78-7143	C2
TCGA-78-7145	C3
TCGA-78-7146	C1
TCGA-78-7147	C1
TCGA-78-7148	C1
TCGA-78-7149	C1
TCGA-78-7150	C1
TCGA-78-7152	C2
TCGA-78-7153	C1
TCGA-78-7154	C2
TCGA-78-7155	C1
TCGA-78-7156	C1
TCGA-78-7158	C1
TCGA-78-7159	C2
TCGA-78-7160	C3
TCGA-78-7161	C1
TCGA-78-7162	C2
TCGA-78-7163	C1
TCGA-78-7166	C1
TCGA-78-7167	C1
TCGA-78-7220	C1
TCGA-78-7535	C1
TCGA-78-7536	C2
TCGA-78-7537	C1
TCGA-78-7539	C3
TCGA-78-7540	C2
TCGA-78-7542	C1
TCGA-78-7633	C1
TCGA-78-8640	C2
TCGA-78-8648	C3
TCGA-78-8655	C3
TCGA-78-8660	C2
TCGA-78-8662	C1
TCGA-80-5608	C1
TCGA-80-5611	C3
TCGA-83-5908	C2
TCGA-86-6562	C3
TCGA-86-6851	C2
TCGA-86-7701	C2
TCGA-86-7711	C3
TCGA-86-7713	C2
TCGA-86-7714	C1
TCGA-86-7953	C3
TCGA-86-7954	C2
TCGA-86-7955	C1
TCGA-86-8054	C1
TCGA-86-8055	C3
TCGA-86-8056	C2
TCGA-86-8073	C2
TCGA-86-8075	C3
TCGA-86-8076	C2
TCGA-86-8278	C2
TCGA-86-8279	C1
TCGA-86-8280	C3
TCGA-86-8358	C1
TCGA-86-8359	C2
TCGA-86-8585	C2
TCGA-86-8668	C3
TCGA-86-8669	C2
TCGA-86-8671	C3
TCGA-86-8673	C1
TCGA-86-8674	C1
TCGA-86-A456	C3
TCGA-86-A4D0	C1
TCGA-86-A4JF	C2
TCGA-86-A4P7	C3
TCGA-86-A4P8	C3
TCGA-91-6828	C2
TCGA-91-6829	C2
TCGA-91-6830	C3
TCGA-91-6831	C2
TCGA-91-6835	C3
TCGA-91-6836	C1
TCGA-91-6840	C2
TCGA-91-6847	C1
TCGA-91-6848	C3
TCGA-91-6849	C3
TCGA-91-7771	C3
TCGA-91-8496	C3
TCGA-91-8497	C3
TCGA-91-8499	C2
TCGA-91-A4BC	C2
TCGA-91-A4BD	C3
TCGA-93-7347	C3
TCGA-93-7348	C2
TCGA-93-8067	C1
TCGA-93-A4JN	C2
TCGA-93-A4JO	C2
TCGA-93-A4JP	C3
TCGA-93-A4JQ	C2
TCGA-95-7039	C2
TCGA-95-7043	C1
TCGA-95-7562	C2
TCGA-95-7567	C2
TCGA-95-7944	C2
TCGA-95-7947	C2
TCGA-95-7948	C1
TCGA-95-8039	C3
TCGA-95-8494	C1
TCGA-95-A4VK	C2
TCGA-95-A4VN	C2
TCGA-95-A4VP	C2
TCGA-97-7546	C3
TCGA-97-7547	C2
TCGA-97-7552	C3
TCGA-97-7553	C3
TCGA-97-7554	C2
TCGA-97-7937	C1
TCGA-97-7941	C2
TCGA-97-8171	C1
TCGA-97-8172	C3
TCGA-97-8174	C3
TCGA-97-8175	C3
TCGA-97-8176	C1
TCGA-97-8177	C3
TCGA-97-8179	C2
TCGA-97-8547	C3
TCGA-97-8552	C3
TCGA-97-A4LX	C3
TCGA-97-A4M0	C2
TCGA-97-A4M1	C3
TCGA-97-A4M2	C3
TCGA-97-A4M3	C2
TCGA-97-A4M5	C3
TCGA-97-A4M6	C3
TCGA-97-A4M7	C3
TCGA-99-7458	C3
TCGA-99-8025	C2
TCGA-99-8028	C3
TCGA-99-8032	C2
TCGA-99-8033	C2
TCGA-99-AA5R	C3
TCGA-J2-8192	C3
TCGA-J2-8194	C1
TCGA-J2-A4AD	C1
TCGA-J2-A4AE	C2
TCGA-J2-A4AG	C3
TCGA-L4-A4E5	C1
TCGA-L4-A4E6	C3
TCGA-L9-A443	C2
TCGA-L9-A444	C3
TCGA-L9-A50W	C1
TCGA-L9-A5IP	C1
TCGA-L9-A743	C3
TCGA-L9-A7SV	C1
TCGA-L9-A8F4	C2
TCGA-MN-A4N1	C1
TCGA-MN-A4N4	C1
TCGA-MN-A4N5	C1
TCGA-MP-A4SV	C2
TCGA-MP-A4SW	C2
TCGA-MP-A4SY	C2
TCGA-MP-A4T4	C2
TCGA-MP-A4T6	C1
TCGA-MP-A4T7	C2
TCGA-MP-A4T8	C1
TCGA-MP-A4T9	C3
TCGA-MP-A4TA	C1
TCGA-MP-A4TC	C2
TCGA-MP-A4TD	C2
TCGA-MP-A4TE	C1
TCGA-MP-A4TF	C1
TCGA-MP-A4TH	C2
TCGA-MP-A4TI	C3
TCGA-MP-A4TJ	C2
TCGA-MP-A4TK	C3
TCGA-MP-A5C7	C1
TCGA-NJ-A4YF	C1
TCGA-NJ-A4YG	C2
TCGA-NJ-A4YP	C2
TCGA-NJ-A4YQ	C3
TCGA-NJ-A55R	C1
TCGA-NJ-A7XG	C1
TCGA-O1-A52J	C3
TCGA-S2-AA1A	C3
